# Supplementary material for: Enzyme discovery beyond homology: a unique hydroxynitrile lyase in the Bet v1 superfamily
Source: Sci Rep. 2017 May 3;7:46738. doi: 10.1038/srep46738 (PMC5413884; doi:10.1038/srep46738)
Supplement: Supplementary Datasets [file srep46738-s2.xls]

## Sheet: Supplementary Data Set 1
Entry	Sequence name	Sequences in the same set	Signal Peptide	Target	Molecular weight (Da)	Theoretical pI	Number of amino acids	Molecular weight w/o signal peptide	pI w/o signal peptide	Number of amino acids w/o signal peptide	Putative conserved domains	Blastp accesion number	Description	Identity	Query Cover	E value	Additional Notes	State
1	isotig02643 gene=isogroup00558 length=862 numContigs=2	Isotig02641, Isotig07602, Contig00751			20142.7	4.77	184				SRPBCC superfamily	XP_009405224.1	PREDICTED: lachrimatory-factor synthase-like [Musa acuminata subsp. Malaccensis]	28	72	8e-12	Low identity - high score from mass spectrometry	Active
2	isotig06604 gene=isogroup02899 length=1098 numContigs=1				27397	6.09	255				SDR superfamily - NAD_binding_10 multi domain	NP_001051733.1	Os03g0822200 [Oryza sativa Japonica Group]	77	100	6e-141	good score mass spectrometry	Not active
3	isotig07200 gene=isogroup03495 length=921 numContigs=1				23517.6	4.86	222				DREPP multi domain	XP_006859057.2	PREDICTED: plasma membrane-associated cation-binding protein 1 [Amborella trichopoda]	43	100	1e-35	Low identity	Not active
4	contig00505 gene=isogroup00001 length=912	Contig00644, Contig00096	24 residues	Secret. Pathway	19795	4.25	192	17373	4.25	168	GH64-TLP-SF superfamily	XP_010555234.1	PREDICTED: thaumatin-like protein 1b [Tarenaya hassleriana] [ Cleome hassleriana]	35	96	1e-20	Low identity	Not active
5	isotig04065 gene=isogroup01241 length=1066 numContigs=2	Isotig04066, Isotig07043	28 residues	Secret. Pathway	19759	4.24	184	16893.6	3.97	156	Dirigent superfamily	XP_002313728.1	Disease resistance-responsive family protein [Populus trichocarpa]	48	55	6e-19		Not active
6	isotig04379 gene=isogroup01398 length=846 numContigs=2	Isotig04380	21 residues	Secret. Pathway	24700	4.45	224	22516.3	4.45	203	Thioredoxin_like superfamily - DsbG muti domain	XP_002971933.1	Hypotetical protein SELMODRAFT_270941 [Selaginella moelledorffii]	49	93	2e-68		Not active
7	isotig06433 gene=isogroup02728 length=1175 numContigs=1				32467.2	5.4	301				No putative conserved domains have been detected	XP_002969319.1	Hypotetical protein SELMODRAFT_41091 [Selaginella moelledorffii]	26	90	4e-07	Unlikely HNL: MW ³ 30kDa (based on BN PAGE result)	Excluded
8	isotig02919 gene=isogroup00663 length=1492 numContigs=3	Isotig02920, Isotig03667, Isotig03668, Isotig03839, Isotig0340, Isotig06396, Isotig07391			41594.6	5.31	377				NDB_sugar-kinase_HSP70_actin superfamily - Actin multi domain	AAC64127.1	Actin [Anemia phyllitidis]	99	100	0	Unlikely HNL: MW ³ 30kDa (based on BN PAGE result) - High identity + query cover with Actin	Excluded
9	isotig06737 gene=isogroup03032 length=1052 numContigs=1				35356.2	4.77	325				Inihibitor_I29 superfamily (N-term) & Peptidase_C1 superfamily	KCW76106.1	Hypotetical protein EUGRSUZ_D00484 [Eucalyptus grandis]	53	96	6e-100	Unlikely HNL: MW ³ 30kDa (based on BN PAGE result)	Excluded
10	isotig06929 gene=isogroup03224 length=996 numContigs=1	Isotig08630			33769.5	6.11	307				Aldo_ket_red superfamily	ABR18140.1	Unknown [Picea sitchensis]	57	98	3e-115	Unlikely HNL: MW ³ 30kDa (based on BN PAGE result)	Excluded
11	isotig02628 gene=isogroup00553 length=1468 numContigs=2	Isotig02629	22 residues	Secret. Pathway	39951.4	4.71	366	37388.3	4.61	344	Inihibitor_I29 superfamily (N-term) & Peptidase_C1 superfamily	XP_001775992.1	Predicted protein [Physcomitrella patens]	64	88	4e-150	Unlikely HNL: MW ³ 30kDa (based on BN PAGE result)	Excluded
12	isotig00559 gene=isogroup00044 length=1431 numContigs=6	Isotig00560, Isotig00561	20 residues	Secret. Pathway	42107.8	4.88	393	39986.2	4.86	373	AmyAc_family superfamily	XP_009605413.1	PREDICTED: alpha-galactosidase [Nicotiana tomentosiformis]	71	96	0	Unlikely HNL: MW ³ 30kDa (based on BN PAGE result) - Signal peptide low score (3)	Excluded
13	contig00187 gene=isogroup00001 length=820	Isotigs00170-00186	39 residues	Chloroplast	23052.6	9.76	219	19274.1	9.57	180	PsbQ superfamily	KFK32219.1	Hypohetical protein AALP_AA6G2133000 [Arabis alpina]	63	84	6e-72	Unlikely HNL: chloroplast protein	Excluded
14	isotig04319 gene=isogroup01368 length=877 numContigs=2	Isotig04320	56 residues	Chloroplast	³27311.4	n.d.	³255	³21776	n.d.	³204	SugarP_isomerase superfamily	XP_002983271.1	Hypotetical protein SELMODRAFT_117990 [Selaginella moellendorffii]	91	76	1e-126	Unlikely HNL: chloroplast protein - (No complete ORF: NO STOP CODON)	Excluded
15	isotig09166 gene=isogroup05461 length=652 numContigs=1		16 residues	Chloroplast	³19538.3	n.d.	³182	³18104.6	n.d.	³166	SDR superfamily	ABK23403.1	Unknown [Picea sitchensis]	72	55	1e-32	Unlikely HNL: chloroplast protein - (No complete ORF: NO STOP CODON) - Query covered only in C term - > Start ATG might be further (marked violet in the sequence)	Excluded
16	isotig07085 gene=isogroup03380 length=950 numContigs=1		63 residues	Chloroplast	³24234.7	n.d.	³230	³17751.3	n.d.	³167	Periplasmic_Binding_Protein_Type_2 superfamily	XP_011626606.1	PREDICTED: porphobilinogen deaminase, chloroplastic [Amborella trichopoda]	77	86	1e-98	Unlikely HNL: chloroplast protein - (No complete ORF: NO STOP CODON)	Excluded
17	isotig01910 gene=isogroup00325 length=1005 numContigs=3	Isotig01911, Isotig01012	50 residues	Chloroplast	20663.1	6.03	205	15735.4	5.52	155	Cu-Zn_Superoxide_Dismutase superfamily	AEO27875.1	SOD2 [Scutellaria baicalensis]	80	89	1e-100	Unlikely HNL: chloroplast protein	Excluded
18	isotig00600 gene=isogroup00049 length=1246 numContigs=6	Isotig00601, Isotig00603, Isotig00605	43 residues	Chloroplast	34986.6	5.17	333	30693.6	4.91	290	PLN00037 superfamily - MSP mutli domain	XP_006338257.1	PREDICTED: choloroplast manganese stabilizing protein-II [Solanum tuberosum]	70	100	4e-164	Unlikely HNL: chloroplast protein & MW ³ 30kDa (based on BN PAGE result)	Excluded
19	isotig06364 gene=isogroup02659 length=1223 numContigs=1		70 residues	Chloroplast	35200	5.13	319	27361.9	4.82	249	Abhydrolase_5 multi domain	ABK22367.1	Unknown [Picea sitchensis]	60	78	4e-101	Unlikely HNL: chloroplast protein	Excluded
20	contig00608 gene=isogroup00001 length=658	Isotig06845, Isotig06950, Isotig11342	50 residues	Chloroplast	19409.2	9.13	174	14468.6	8.77	124	RuBisCO_small_like superfamily - PLNO2289 multi domain	CAA67061.1	Ribulose-bisphosphate carboxylase [Pteris vittata]	83	98	2e-103	Unlikely HNL: chloroplast protein	Excluded
21	isotig06698 gene=isogroup02993 length=1065 numContigs=1	Isotig02249-0002251			26771.8	5.5	252				TIM_phosphate_binding superfamily	ABC59698.1	Triosephsphate isomerase [Pteris vittata]	88	99	7e-159	similar to a characterized protein	Excluded
22	isotig00170 gene=isogroup00009 length=927 numContigs=5	Isotig00171-00187	73 residues	Chloroplast	18034.4	4.94	178	11094.3	4.58	105	Cupredoxin superfamily	Q7SIB8.1	RecName: Full=Plastocyanin [Dryopteris classirhizoma]	93	57	6e-62	Unlikely HNL: chloroplast protein	Excluded
23	isotig07124 gene=isogroup03419 length=940 numContigs=1	Contig00406, Contig00990	39 residues	Secret. Pathway	24445	5.85	236	20593.4	5.46	197	ABD superfamily	BAD86497.1	Germin-like protein [Physcomitrella patens]	48	94	7e-62	Unilikely HNL: it belongs to Cupin pfam, but it does not have any important residues of HNLs with cupin fold	Excluded
24	isotig07154 gene=isogroup03449 length=932 numContigs=1	Isotig01823	20 residues	Secret. Pathway	23630.9	4.78	215	21238.3	4.68	195	Chitin_bind_3 superfamily	AFR32946.1	Chitin binding protein [Tectaria macrodonta]	79	100	8e-121	similar to a characterized protein	Not tested
25	contig00359 gene=isogroup00001 length=1130	Contig00626			27922.6	5.26	254				C2 superfamily	XP_008238904.1	PREDICTED: elicitor-responsive protein 3-like [Prunus mume]	42	99	6e-28	Less probable HNL: short part higly similar to a characterized fern protein, but unpublished work. AAO72742.1.	Not tested
26	isotig02337 gene=isogroup00450 length=967 numContigs=2		26 residues	Secret. Pathway	28079.6	4.74	253	25220.1	4.71	227	HAD_like superfamily	EYU30686.1	Hypotetical protein MINGU_mgv1a011950 [Erythranthe guttata] [Mimulus guttatus]	51	94	4e-76		Not tested
27	isotig06518 gene=isogroup02813 length=1136 numContigs=1	Isotig09928, Isotig01449-01450, Isotig06931	26 residues	Secret. Pathway	29451.3	4.56	284	4.41	26648.9	258	ChtBD1 superfamily & lysozyme_like superfamily	AAP03088.1	Class la chitinase [Galega orientalis]	47	100	4e-95	Less probable HNL: similar to a characterized protein	Not tested
28	isotig01107 gene=isogroup00129 length=784 numContigs=4	Isotigs01108-01111			16569	5.41	152				Cyanase_C superfamily - PRK02866 multi domain	XP_001780115.1	Predicted protein [Physcomitrella patens]	63	92	1e-59	similar to a characterized protein (Dan Quian et., 2011)	No tested
29	isotig00064 gene=isogroup00003 length=865 numContigs=6	Isotig00066, Isotig00067, Isotig00069, Isotig000073-76	6 residues	Mitochondrion	16912	5.21	156	16222.1	5.07	150	Biotinyl_lipoyl_domains superfamily	XP_001769387.1	Predicted protein [Physcomitrella patens]	49	98	5e-44	Unlikely HNL: Mithocondrial protein (TargetP low score, but Blast result matches)	Excluded
30	isotig07553 gene=isogroup03848 length=850 numContigs=1				17105.1	5.63	153				No putative conserved domains have been detected	XP_012065866.1	PREDICTED: uncharacterized protein LOC105628969 [Jatropha curas]	30	83	0.43	pfam database indicates Agglutinin family (lectin)	No tested
31	isotig07191 gene=isogroup03486 length=952 numContigs=1				21589.7	6.42	203				FMM_red superfamily	XP_008452342.1	PREDICTED: minor allergen Alt a 7 [Cucumis melo]	88	100	1e-125	Unlikely HNL: similar to a characterized protein (Uniprot Q9LSQ5), binding motif and active residues are conserved Laskowski et al., 2002)	Excluded
32	isotig04005 gene=isogroup01211 length=1029 numContigs=2	Isotig04006	73 residues	Chloroplast	21672.1	8.58	206	14447.6	5.12	136	YjgF_YER057c_UK114_family superfamily	XP_010923900.1	PREDICTED: reactive Intermediate Deaminase A, chloroplastic [Elaeis guineensis]	63	93	2e-72	Unlikely HNL: chloroplast protein	Excluded
33	isotig01336 gene=isogroup00175 length=1197 numContigs=5	Isotig01337-01339	24 resdues	Secret. Pathway	14958.9	9.07	129	12310.8	9.01	105	No putative conserved domains have been detected	WP_002614061.1	TenA family transcriptional regulator [Stigmatella aurantiaca]	28	68	0.16	most likely intrinsically disordered protein (TargetP low score)	No tested
34	isotig07515 gene=isogroup03810 length=848 numContigs=1		26 residues	Secret. Pathway	³26553.8	n.d.	³249	³23633.2	n.d.	³223	PAE superfamily	XP_007040900.1	Pectinacetylesterase family protein [Theobroma cacao]	54	84	4e-69	similar to a characterized protein, conserved active residue (Uniprot Q9FH82) - (No complete ORF: NO STOP CODON) (De souza et at., 2014)	No tested
35	isotig01087 gene=isogroup00125 length=1302 numContigs=5	Isotigs01088-01091	n.d.	n.d.	³17731.3	n.d.	³159				No putative conserved domains have been detected	XP_006850823.1	PREDICTED: UPF0603 protein At1g54780, chloroplastic [Amborella trichopoda]	76	69	1e-53	Unlikely HNL: probable chloroplast protein (it cannot be confirmed, because it is not a full ORF - just protein fragment - no START codon)	Excluded
36	isotig08555 gene=isogroup04850 length=703 numContigs=1		37 residues	Chloroplast	³20923.5	n.d.	³187	³17060.2	n.d.	³150	Thioredoxin_like superfamily & GST_C_family superfamily - Gst multi domain	XP_003558194.1	REDICTED: protein IN2-1 homolog B-like isoform X1 [Brachypodium distachyon]	57	100	8e-70	Less probable HNL: probable chloroplast protein (low score) - (No complete ORF: NO STOP CODON)	Excluded

## Sheet: Supplementary Data Set 2
Entry	Accession	Description	Σ# Proteins	Σ# Unique Peptides	Σ# Peptides	Σ# PSMs
1	isotig27020_2	gene=isogroup01931 length=1185 numContigs=4	2	13	13	58
2	contig07161_5	gene=isogroup00001 length=1004	5	5	5	31
3	isotig12606_1	gene=isogroup00580 length=905 numContigs=5	21	3	3	18
4	isotig00909_5	gene=isogroup00110 length=447 numContigs=3	45	3	3	10
5	isotig10580_2	gene=isogroup00499 length=1298 numContigs=11	8	3	3	10
6	isotig19508_4	gene=isogroup00976 length=1128 numContigs=5	4	3	3	6
7	isotig25581_1	gene=isogroup01657 length=894 numContigs=4	4	2	2	39
8	isotig35325_5	gene=isogroup05475 length=653 numContigs=1	1	2	2	2
9	isotig39620_4	gene=isogroup09770 length=380 numContigs=1	1	6	15	449
10	isotig41972_4	gene=isogroup12122 length=279 numContigs=1	1	5	14	258
11	isotig25270_1	gene=isogroup01604 length=530 numContigs=5	6	5	12	80
12	isotig39620_6	gene=isogroup09770 length=380 numContigs=1	1	6	11	76
13	isotig40347_1	gene=isogroup10497 length=362 numContigs=1	1	4	9	103
14	isotig45655_1	gene=isogroup15805 length=116 numContigs=1	1	2	9	64
15	isotig40644_3	gene=isogroup10794 length=349 numContigs=1	1	5	8	60
16	isotig32680_2	gene=isogroup03823 length=679 numContigs=2	2	6	7	30
17	isotig35485_1	gene=isogroup05635 length=617 numContigs=1	1	3	4	8
18	isotig40976_6	gene=isogroup11126 length=339 numContigs=1	1	4	4	6
19	isotig31074_3	gene=isogroup03034 length=479 numContigs=3	1	3	3	10
20	isotig36859_3	gene=isogroup07009 length=483 numContigs=1	1	3	6	9
21	isotig00921_4	gene=isogroup00111 length=700 numContigs=4	7	4	5	39
22	isotig26079_5	gene=isogroup01760 length=646 numContigs=5	1	3	4	17
23	isotig30152_4	gene=isogroup02722 length=825 numContigs=3	2	4	4	8
24	isotig00131_2	gene=isogroup00041 length=793 numContigs=3	1	3	4	7
25	isotig13501_5	gene=isogroup00624 length=436 numContigs=4	7	4	4	4
26	isotig15087_6	gene=isogroup00701 length=1724 numContigs=8	8	3	3	10
27	isotig42441_6	gene=isogroup12591 length=268 numContigs=1	1	2	2	7
28	isotig29719_3	gene=isogroup02580 length=174 numContigs=3	96	2	2	6
29	isotig22755_3	gene=isogroup01286 length=1170 numContigs=5	10	1	2	5
30	isotig38889_5	gene=isogroup09039 length=408 numContigs=1	1	2	2	2
31	isotig26707_5	gene=isogroup01870 length=820 numContigs=4	1	14	14	149
32	isotig23641_2	gene=isogroup01394 length=1294 numContigs=5	3	11	11	145
33	isotig14166_2	gene=isogroup00659 length=1227 numContigs=4	11	11	11	75
34	isotig25401_1	gene=isogroup01624 length=1031 numContigs=5	3	3	9	86
35	isotig28614_5	gene=isogroup02282 length=1328 numContigs=2	3	3	9	84
36	contig07365_1	gene=isogroup00001 length=676	1	9	9	50
37	isotig21454_2	gene=isogroup01160 length=1173 numContigs=7	1	5	8	48
38	isotig00033_4	gene=isogroup00021 length=551 numContigs=7	9	8	8	42
39	isotig05262_1	gene=isogroup00297 length=896 numContigs=12	22	8	8	30
40	isotig23342_6	gene=isogroup01348 length=1135 numContigs=6	4	8	8	27
41	isotig31435_4	gene=isogroup03199 length=1119 numContigs=2	2	7	7	37
42	isotig22528_5	gene=isogroup01268 length=1014 numContigs=6	4	7	7	29
43	isotig11587_2	gene=isogroup00537 length=982 numContigs=6	22	7	7	18
44	contig23522_4	gene=isogroup00133 length=557	1	6	6	56
45	isotig27663_6	gene=isogroup02043 length=1160 numContigs=4	2	6	6	15
46	isotig42980_5	gene=isogroup13130 length=243 numContigs=1	1	5	5	110
47	isotig02928_2	gene=isogroup00232 length=668 numContigs=6	20	3	5	72
48	isotig23335_3	gene=isogroup01347 length=1421 numContigs=4	4	5	5	25
49	isotig28912_3	gene=isogroup02378 length=1431 numContigs=4	2	5	5	25
50	isotig24917_5	gene=isogroup01559 length=680 numContigs=4	4	4	5	17
51	isotig19166_3	gene=isogroup00944 length=792 numContigs=6	6	4	4	15
52	isotig14105_5	gene=isogroup00652 length=882 numContigs=4	12	4	4	13
53	isotig26718_2	gene=isogroup01873 length=1047 numContigs=4	3	4	4	12
54	isotig32396_5	gene=isogroup03680 length=560 numContigs=2	2	4	4	10
55	isotig22508_4	gene=isogroup01264 length=660 numContigs=3	7	4	4	9
56	isotig05180_1	gene=isogroup00294 length=760 numContigs=4	6	4	4	9
57	isotig24397_4	gene=isogroup01493 length=1310 numContigs=4	5	3	3	8
58	contig11100_4	gene=isogroup00001 length=605	4	3	3	8
59	isotig09712_6	gene=isogroup00464 length=825 numContigs=8	24	3	3	6
60	isotig06562_1	gene=isogroup00341 length=730 numContigs=11	46	3	3	5
61	isotig02940_2	gene=isogroup00232 length=399 numContigs=4	10	1	3	3
62	isotig27612_2	gene=isogroup02030 length=104 numContigs=4	4	2	2	6
63	contig09843_2	gene=isogroup00001 length=745	1	3	3	8
64	isotig08035_5	gene=isogroup00404 length=609 numContigs=4	2	3	3	6
65	isotig37791_4	gene=isogroup07941 length=452 numContigs=1	1	3	3	6
66	isotig05390_3	gene=isogroup00303 length=680 numContigs=9	8	2	3	5
67	contig14211_4	gene=isogroup00001 length=576	1	3	3	4
68	isotig34852_4	gene=isogroup05002 length=933 numContigs=1	1	3	3	4
69	isotig07330_2	gene=isogroup00374 length=991 numContigs=5	4	3	3	3
70	isotig32794_6	gene=isogroup03880 length=755 numContigs=2	1	2	2	8
71	isotig05389_3	gene=isogroup00303 length=680 numContigs=9	8	1	2	7
72	isotig26059_1	gene=isogroup01756 length=797 numContigs=5	1	2	2	7
73	isotig20999_3	gene=isogroup01098 length=1205 numContigs=7	2	2	2	6
74	isotig34884_5	gene=isogroup05034 length=897 numContigs=1	1	2	2	6
75	isotig11954_5	gene=isogroup00561 length=678 numContigs=4	4	2	2	5
76	contig20123_2	gene=isogroup00061 length=560	1	2	2	5
77	isotig03436_4	gene=isogroup00246 length=425 numContigs=3	19	2	2	4
78	isotig13936_3	gene=isogroup00641 length=654 numContigs=6	5	2	2	4
79	isotig24915_5	gene=isogroup01559 length=677 numContigs=4	4	1	2	4
80	isotig28529_4	gene=isogroup02265 length=546 numContigs=4	3	2	2	4
81	isotig14043_2	gene=isogroup00647 length=1609 numContigs=10	2	2	2	4
82	isotig36821_1	gene=isogroup06971 length=485 numContigs=1	1	2	2	4
83	isotig17074_4	gene=isogroup00802 length=896 numContigs=3	16	2	2	3
84	isotig25423_6	gene=isogroup01627 length=582 numContigs=5	3	2	2	3
85	isotig32479_1	gene=isogroup03722 length=573 numContigs=2	2	2	2	3
86	isotig30794_1	gene=isogroup02938 length=547 numContigs=3	2	2	2	3
87	contig05122_4	gene=isogroup00001 length=577	1	2	2	3
88	isotig40701_4	gene=isogroup10851 length=347 numContigs=1	19	2	2	2
89	isotig09881_5	gene=isogroup00469 length=627 numContigs=9	12	2	2	2
90	isotig11882_4	gene=isogroup00554 length=514 numContigs=6	12	2	2	2
91	isotig12914_6	gene=isogroup00600 length=485 numContigs=6	12	2	2	2
92	isotig08972_6	gene=isogroup00437 length=420 numContigs=3	10	2	2	2
93	isotig26813_5	gene=isogroup01893 length=470 numContigs=4	10	2	2	2
94	isotig07507_3	gene=isogroup00391 length=1366 numContigs=8	10	2	2	2
95	isotig21255_4	gene=isogroup01129 length=786 numContigs=4	4	2	2	2
96	isotig43542_3	gene=isogroup13692 length=211 numContigs=1	3	2	2	2
97	isotig26534_5	gene=isogroup01829 length=1133 numContigs=4	2	2	2	2
98	isotig36514_2	gene=isogroup06664 length=495 numContigs=1	1	2	2	2
99	isotig35809_1	gene=isogroup05959 length=557 numContigs=1	1	2	2	2
100	isotig21419_5	gene=isogroup01155 length=907 numContigs=6	1	2	2	2
101	isotig35638_3	gene=isogroup05788 length=586 numContigs=1	1	2	2	2
102	contig02431_1	gene=isogroup00001 length=562	1	2	2	2
103	isotig35244_4	gene=isogroup05394 length=670 numContigs=1	1	2	2	2
104	isotig34991_6	gene=isogroup05141 length=795 numContigs=1	1	2	2	2
105	contig07034_4	gene=isogroup00001 length=707	1	2	2	2
106	isotig34757_5	gene=isogroup04907 length=1132 numContigs=1	1	2	2	2

## Sheet: Supplementary Data Set 3
Entry	Accession	Protein names	Organism	Entry name	3D	Cross-reference (PDB)
1	Q8VZS8	Abscisic acid receptor PYL1 (ABI1-binding protein 6) (PYR1-like protein 1) (Regulatory components of ABA receptor 9)	Arabidopsis thaliana (Mouse-ear cress)	PYL1_ARATH	X-ray crystallography (7)	3JRQ;3JRS;3KAY;3KDJ;3NEF;3NEG;3NMN;
2	Q9FJ49	Abscisic acid receptor PYL12 (PYR1-like protein 12) (Regulatory components of ABA receptor 6)	Arabidopsis thaliana (Mouse-ear cress)	PYL12_ARATH
3	O80992	Abscisic acid receptor PYL2 (PYR1-like protein 2) (Regulatory components of ABA receptor 14)	Arabidopsis thaliana (Mouse-ear cress)	PYL2_ARATH	X-ray crystallography (19)	3KAZ;3KB0;3KB3;3KDH;3KDI;3KL1;3NJ0;3NJ1;3NMH;3NMP;3NMT;3NMV;3NR4;3NS2;3UJL;4LA7;4LG5;4LGA;4LGB;
4	Q9SSM7	Abscisic acid receptor PYL3 (PYR1-like protein 3) (Regulatory components of ABA receptor 13)	Arabidopsis thaliana (Mouse-ear cress)	PYL3_ARATH	X-ray crystallography (6)	3KLX;3OJI;4DS8;4DSB;4DSC;4JDA;
5	Q8H1R0	Abscisic acid receptor PYL10 (ABI1-binding protein 8) (PYR1-like protein 10) (Regulatory components of ABA receptor 4)	Arabidopsis thaliana (Mouse-ear cress)	PYL10_ARATH	X-ray crystallography (4)	3R6P;3RT0;3RT2;3UQH;
6	Q8S8E3	Abscisic acid receptor PYL6 (ABI1-binding protein 5) (PYR1-like protein 6) (Regulatory components of ABA receptor 9)	Arabidopsis thaliana (Mouse-ear cress)	PYL6_ARATH
7	Q9FLB1	Abscisic acid receptor PYL5 (ABI1-binding protein 3) (PYR1-like protein 5) (Regulatory components of ABA receptor 8)	Arabidopsis thaliana (Mouse-ear cress)	PYL5_ARATH	X-ray crystallography (1)	4JDL;
8	Q9FGM1	Abscisic acid receptor PYL8 (ABI1-binding protein 1) (PYR1-like protein 8) (Regulatory components of ABA receptor 3)	Arabidopsis thaliana (Mouse-ear cress)	PYL8_ARATH
9	O80920	Abscisic acid receptor PYL4 (ABI1-binding protein 2) (PYR1-like protein 4) (Regulatory components of ABA receptor 10)	Arabidopsis thaliana (Mouse-ear cress)	PYL4_ARATH
10	Q1ECF1	Abscisic acid receptor PYL7 (ABI1-binding protein 7) (PYR1-like protein 7) (Regulatory components of ABA receptor 2)	Arabidopsis thaliana (Mouse-ear cress)	PYL7_ARATH
11	Q84MC7	Abscisic acid receptor PYL9 (ABI1-binding protein 4) (PYR1-like protein 9) (Regulatory components of ABA receptor 1)	Arabidopsis thaliana (Mouse-ear cress)	PYL9_ARATH	X-ray crystallography (2)	3OQU;3W9R;
12	P9WM73	Uncharacterized protein Rv0088	Mycobacterium tuberculosis (strain ATCC 25618 / H37Rv)	Y088_MYCTU
13	P9WLU7	Uncharacterized protein Rv1546	Mycobacterium tuberculosis (strain ATCC 25618 / H37Rv)	Y1546_MYCTU
14	P9WL87	Uncharacterized protein Rv2574	Mycobacterium tuberculosis (strain ATCC 25618 / H37Rv)	Y2574_MYCTU
15	P9WJ05	Toxin Rv0910	Mycobacterium tuberculosis (strain ATCC 25618 / H37Rv)	Y910_MYCTU
16	P59082	Lachrymatory-factor synthase	Allium cepa (Onion)	LFS_ALLCE
17	Q5Z8S0	Bet v I allergen-like (Os06g0562200 protein)	Oryza sativa subsp. japonica (Rice)	Q5Z8S0_ORYSJ	X-ray crystallography (1)	4OIC;
18	I6XI16	Mycobacterium tuberculosis H37Rv complete genome (Polyketide cyclase)	Mycobacterium tuberculosis (strain ATCC 25618 / H37Rv)	I6XI16_MYCTU
19	O53961	Mycobacterium tuberculosis H37Rv complete genome (Polyketide cyclase)	Mycobacterium tuberculosis (strain ATCC 25618 / H37Rv)	O53961_MYCTU
20	I6Y1P2	Mycobacterium tuberculosis H37Rv complete genome (Polyketide cyclase)	Mycobacterium tuberculosis (strain ATCC 25618 / H37Rv)	I6Y1P2_MYCTU
21	O53408	Mycobacterium tuberculosis H37Rv complete genome (Uncharacterized protein)	Mycobacterium tuberculosis (strain ATCC 25618 / H37Rv)	O53408_MYCTU
22	I6X666	Cyclase (Mycobacterium tuberculosis H37Rv complete genome)	Mycobacterium tuberculosis (strain ATCC 25618 / H37Rv)	I6X666_MYCTU
23	O06816	Mycobacterium tuberculosis H37Rv complete genome	Mycobacterium tuberculosis (strain ATCC 25618 / H37Rv)	O06816_MYCTU
24	Q7CZ16	Uncharacterized protein	Agrobacterium tumefaciens (strain C58 / ATCC 33970)	Q7CZ16_AGRT5	X-ray crystallography (1)	2QPV;
25	Q6HG14	Uncharacterized protein	Bacillus thuringiensis subsp. konkukian (strain 97-27)	Q6HG14_BACHK	X-ray crystallography (1)	3F08;
26	Q47KK8	Uncharacterized protein	Thermobifida fusca (strain YX)	Q47KK8_THEFY	NMR spectroscopy (1)	2LE1;
27	Q81AY6	XoxI	Bacillus cereus (strain ATCC 14579 / DSM 31 / JCM 2152 / NBRC 15305 / NCIMB 9373 / NRRL B-3711)	Q81AY6_BACCR	X-ray crystallography (1)	3CNW;
28	Q8NN40	Putative uncharacterized protein Cgl2373	Corynebacterium glutamicum (strain ATCC 13032 / DSM 20300 / JCM 1318 / LMG 3730 / NCIMB 10025)	Q8NN40_CORGL	NMR spectroscopy (1)	2M47;
29	Q2Y8N9	Uncharacterized protein	Nitrosospira multiformis (strain ATCC 25196 / NCIMB 11849)	Q2Y8N9_NITMU	X-ray crystallography (1)	3P51;
30	A1U5H9	Uncharacterized protein	Marinobacter hydrocarbonoclasticus (strain ATCC 700491 / DSM 11845 / VT8)	A1U5H9_MARHV	X-ray crystallography (1)	3P9V;
31	Q9F6D3	Cyclase	Streptomyces sp. R1128	Q9F6D3_9ACTO	X-ray crystallography (1)	3TFZ;

## Sheet: Supplementary Data Set 4
Entry	Accession	Protein names	Organism	Cross-reference (Pfam)	Entry name
1	Q9FX31	Homeobox-leucine zipper protein HDG11 (HD-ZIP protein HDG11) (Homeodomain GLABRA 2-like protein 11) (Homeodomain transcription factor HDG11) (Protein HOMEODOMAIN GLABROUS 11)	Arabidopsis thaliana (Mouse-ear cress)	PF00046;PF01852;	HDG11_ARATH
2	O04291	Homeobox-leucine zipper protein ATHB-14 (HD-ZIP protein ATHB-14) (Homeodomain transcription factor ATHB-14) (Protein PHABULOSA)	Arabidopsis thaliana (Mouse-ear cress)	PF00046;PF08670;PF01852;	ATB14_ARATH
3	Q9ZU11	Homeobox-leucine zipper protein ATHB-15 (HD-ZIP protein ATHB-15) (Homeodomain transcription factor ATHB-15) (Protein CORONA) (Protein INCURVATA 4)	Arabidopsis thaliana (Mouse-ear cress)	PF00046;PF08670;PF01852;	ATB15_ARATH
4	O04292	Homeobox-leucine zipper protein ATHB-9 (HD-ZIP protein ATHB-9) (Homeodomain transcription factor ATHB-9) (Protein PHAVOLUTA)	Arabidopsis thaliana (Mouse-ear cress)	PF00046;PF08670;PF01852;	ATBH9_ARATH
5	Q39123	Homeobox-leucine zipper protein ATHB-8 (HD-ZIP protein ATHB-8) (Homeodomain transcription factor ATHB-8)	Arabidopsis thaliana (Mouse-ear cress)	PF00046;PF08670;PF01852;	ATHB8_ARATH
6	Q9SE43	Homeobox-leucine zipper protein REVOLUTA (HD-ZIP protein REV) (Homeodomain transcription factor REV) (Protein AMPHIVASAL VASCULAR BUNDLE 1) (Protein INTERFASCICULAR FIBERLESS 1)	Arabidopsis thaliana (Mouse-ear cress)	PF00046;PF08670;PF01852;	REV_ARATH
7	Q9Y5P4	Collagen type IV alpha-3-binding protein (Ceramide transfer protein) (hCERT) (Goodpasture antigen-binding protein) (GPBP) (START domain-containing protein 11) (StARD11) (StAR-related lipid transfer protein 11)	Homo sapiens (Human)	PF00169;PF01852;	C43BP_HUMAN
8	Q9EQG9	Collagen type IV alpha-3-binding protein (Ceramide transfer protein) (Goodpasture antigen-binding protein) (GPBP) (START domain-containing protein 11) (StARD11) (StAR-related lipid transfer protein 11)	Mus musculus (Mouse)	PF00169;PF01852;	C43BP_MOUSE
9	Q6VVX2	Collagen type IV alpha-3-binding protein (Ceramide transfer protein)	Cricetulus griseus (Chinese hamster) (Cricetulus barabensis griseus)	PF00169;PF01852;	C43BP_CRIGR
10	Q5M7Y0	Collagen type IV alpha-3-binding protein (Ceramide transfer protein) (Cert) (Goodpasture antigen-binding protein) (GPBP)	Danio rerio (Zebrafish) (Brachydanio rerio)	PF00169;PF01852;	C43BP_DANRE
11	Q9Y128	BcDNA.GH07688 (Ceramide transfer protein, isoform A) (EC 2.7.11.-) (Ceramide transfer protein, isoform C) (EC 2.7.11.-)	Drosophila melanogaster (Fruit fly)	PF00169;PF01852;	Q9Y128_DROME
12	Q93569	F25H2.6	Caenorhabditis elegans	PF00169;PF01852;	Q93569_CAEEL
13	D4ACN6	Procollagen, type IV, alpha 3 (Goodpasture antigen) binding protein (Predicted), isoform CRA_a (Protein Col4a3bp)	Rattus norvegicus (Rat)	PF00169;PF01852;	D4ACN6_RAT
14	F2Z4S5	Uncharacterized protein	Danio rerio (Zebrafish) (Brachydanio rerio)	PF00169;PF01852;	F2Z4S5_DANRE
15	H7BWW7	Uncharacterized protein	Danio rerio (Zebrafish) (Brachydanio rerio)	PF00169;PF01852;	H7BWW7_DANRE
16	P15494	Major pollen allergen Bet v 1-A (Allergen Bet v I-A) (allergen Bet v 1-A)	Betula pendula (European white birch) (Betula verrucosa)	PF00407;	BEV1A_BETPN
17	O04298	Major allergen Dau c 1 (CR16) (Pathogenesis-related protein Gea20) (allergen Dau c 1)	Daucus carota (Wild carrot)	PF00407;	DAU1_DAUCA
18	Q9SSK9	MLP-like protein 28	Arabidopsis thaliana (Mouse-ear cress)	PF00407;	MLP28_ARATH
19	Q67A25	S-norcoclaurine synthase (EC 4.2.1.78)	Thalictrum flavum subsp. glaucum (Yellow meadow rue)	PF00407;	NCS_THLFG
20	P93330	Nodulin-13 (MtN13) (Pathogenesis-related PR10-like protein)	Medicago truncatula (Barrel medic) (Medicago tribuloides)	PF00407;	NOD13_MEDTR
21	P49372	Major allergen Api g 1, isoallergen 1 (Allergen Api g 1.0101) (Allergen Api g I) (allergen Api g 1)	Apium graveolens (Celery)	PF00407;	ALL1_APIGR
22	P43177	Major pollen allergen Bet v 1-D/H (Allergen Bet v I-D/H) (allergen Bet v 1-D/H)	Betula pendula (European white birch) (Betula verrucosa)	PF00407;	BEV1D_BETPN
23	P45431	Major pollen allergen Bet v 1-B (Allergen Bet v I-B) (allergen Bet v 1-B)	Betula pendula (European white birch) (Betula verrucosa)	PF00407;	BEV1B_BETPN
24	P43176	Major pollen allergen Bet v 1-C (Allergen Bet v I-C) (allergen Bet v 1-C)	Betula pendula (European white birch) (Betula verrucosa)	PF00407;	BEV1C_BETPN
25	P43183	Major pollen allergen Bet v 1-J (Allergen Bet v I-J) (allergen Bet v 1-J)	Betula pendula (European white birch) (Betula verrucosa)	PF00407;	BEV1J_BETPN
26	P43184	Major pollen allergen Bet v 1-K (Allergen Bet v I-K) (allergen Bet v 1-K)	Betula pendula (European white birch) (Betula verrucosa)	PF00407;	BEV1K_BETPN
27	P43185	Major pollen allergen Bet v 1-L (Allergen Bet v I-L) (allergen Bet v 1-L)	Betula pendula (European white birch) (Betula verrucosa)	PF00407;	BEV1L_BETPN
28	P43179	Major pollen allergen Bet v 1-F/I (Allergen Bet v I-F/I) (allergen Bet v 1-F/I)	Betula pendula (European white birch) (Betula verrucosa)	PF00407;	BEV1F_BETPN
29	P43186	Major pollen allergen Bet v 1-M/N (Allergen Bet v I-M/N) (allergen Bet v 1-M/N)	Betula pendula (European white birch) (Betula verrucosa)	PF00407;	BEV1M_BETPN
30	P43180	Major pollen allergen Bet v 1-G (Allergen Bet v I-G) (allergen Bet v 1-G)	Betula pendula (European white birch) (Betula verrucosa)	PF00407;	BEV1G_BETPN
31	P43178	Major pollen allergen Bet v 1-E (Allergen Bet v I-E) (allergen Bet v 1-E)	Betula pendula (European white birch) (Betula verrucosa)	PF00407;	BEV1E_BETPN
32	P85524	Kirola (allergen Act d 11)	Actinidia deliciosa (Kiwi)	PF00407;	KIRO_ACTDE
33	P52779	Protein LlR18B (EC 3.1.27.-) (LlPR10.1B)	Lupinus luteus (European yellow lupin)	PF00407;	L18B_LUPLU
34	P52778	Protein LlR18A (LlPR10.1A)	Lupinus luteus (European yellow lupin)	PF00407;	L18A_LUPLU
35	P43211	Major allergen Mal d 1 (Allergen Mal d I) (allergen Mal d 1)	Malus domestica (Apple) (Pyrus malus)	PF00407;	MAL11_MALDO
36	Q40280	Major allergen Mal d 1 (AP15) (Allergen Mal d I) (allergen Mal d 1)	Malus domestica (Apple) (Pyrus malus)	PF00407;	MAL12_MALDO
37	Q9SSK5	MLP-like protein 43	Arabidopsis thaliana (Mouse-ear cress)	PF00407;	MLP43_ARATH
38	P38949	Major pollen allergen Car b 1 isoforms 1A and 1B (Allergen Car b I) (allergen Car b 1)	Carpinus betulus (European hornbeam) (Carpinus caucasica)	PF00407;	MPAC1_CARBE
39	Q08407	Major pollen allergen Cor a 1 isoforms 5, 6, 11 and 16 (Allergen Cor a I) (allergen Cor a 1)	Corylus avellana (European hazel) (Corylus maxima)	PF00407;	MPAC1_CORAV
40	G7J032	Phytohormone-binding protein (Major pollen allergen Bet v 1-like protein) (Pathogenesis-related PR10-like protein)	Medicago truncatula (Barrel medic) (Medicago tribuloides)	PF00407;	PHBP_MEDTR
41	P25985	Pathogenesis-related protein 1 (PR2) (PvPR1)	Phaseolus vulgaris (Kidney bean) (French bean)	PF00407;	PR1_PHAVU
42	O24248	Major allergen Pru av 1 (Allergen Pru a 1) (allergen Pru av 1)	Prunus avium (Cherry) (Cerasus avium)	PF00407;	PRU1_PRUAV
43	P80889	Ribonuclease 1 (EC 3.1.-.-)	Panax ginseng (Korean ginseng)	PF00407;	RNS1_PANGI
44	P26987	Stress-induced protein SAM22 (Starvation-associated message 22) (allergen Gly m 4)	Glycine max (Soybean) (Glycine hispida)	PF00407;	SAM22_SOYBN
45	P0C0B0	Uncharacterized protein At1g24000	Arabidopsis thaliana (Mouse-ear cress)	PF00407;	Y1400_ARATH
46	P92918	Major allergen Api g 1, isoallergen 2 (Allergen Api g 1.0201) (allergen Api g 1)	Apium graveolens (Celery)	PF00407;	ALL2_APIGR
47	Q5ULZ4	Allergen Fra a 1 (allergen Fra a 1) (Fragments)	Fragaria ananassa (Strawberry)	PF00407;	FRAA_FRAAN
48	P93105	Probable intracellular pathogenesis-related protein T1	Catharanthus roseus (Madagascar periwinkle) (Vinca rosea)	PF00407;	IPRT1_CATRO
49	P38950	Major pollen allergen Car b 1 isoform 2 (Allergen Car b I) (allergen Car b 1)	Carpinus betulus (European hornbeam) (Carpinus caucasica)	PF00407;	MPAC2_CARBE
50	P38948	Major pollen allergen Aln g 1 (Allergen Aln g I) (allergen Aln g 1)	Alnus glutinosa (European alder) (Betula alnus var. glutinosa)	PF00407;	MPAG1_ALNGL
51	O50001	Major allergen Pru ar 1 (allergen Pru ar 1)	Prunus armeniaca (Apricot) (Armeniaca vulgaris)	PF00407;	PRU1_PRUAR
52	O65200	Major allergen Pyr c 1 (allergen Pyr c 1)	Pyrus communis (Pear) (Pyrus domestica)	PF00407;	PYRC1_PYRCO
53	P85126	Major pollen allergen Que a 1 (allergen Que a 1) (Fragment)	Quercus alba (White oak)	PF00407;	QUA1_QUEAL
54	P80890	Ribonuclease 2 (EC 3.1.-.-)	Panax ginseng (Korean ginseng)	PF00407;	RNS2_PANGI
55	O49065	Root allergen protein (RAP)	Taraxacum officinale (Common dandelion) (Leontodon taraxacum)	PF00407;	RAP_TAROF
56	Q9LLQ2	Class 10 plant pathogenesis-related protein (PR10.2B)	Lupinus luteus (European yellow lupin)	PF00407;	Q9LLQ2_LUPLU
57	Q9LIN0	Major latex protein, putative (Major latex protein-like) (Putative major latex protein) (SRPBCC ligand-binding domain-containing protein)	Arabidopsis thaliana (Mouse-ear cress)	PF00407;	Q9LIN0_ARATH
58	Q9ZWP8	Cytokinin-specific binding protein	Vigna radiata (Mung bean)	PF00407;	Q9ZWP8_VIGRA
59	Q256S2	Major strawberry allergen Fra a 1-E	Fragaria ananassa (Strawberry)	PF00407;	Q256S2_FRAAN
60	Q8H1L1	Phenolic oxidative coupling protein (Phenolic oxidative coupling protein Hyp-1)	Hypericum perforatum (St. John's wort)	PF00407;	Q8H1L1_HYPPE
61	Q9LLQ3	PR10.2A (Pathogenesis-related protein PR-10.2A)	Lupinus luteus (European yellow lupin)	PF00407;	Q9LLQ3_LUPLU
62	Q6T6J0	Pathogenesis-related class 10 protein SPE-16 (Fragment)	Pachyrhizus erosus	PF00407;	Q6T6J0_9FABA
63	Q6VT83	Ara h 8 allergen	Arachis hypogaea (Peanut)	PF00407;	Q6VT83_ARAHY
64	D0E0C7	Fra a 3 allergen	Fragaria ananassa (Strawberry)	PF00407;	D0E0C7_FRAAN
65	A2AKH9	StAR-related lipid transfer protein 9 (Fragment)	Mus musculus (Mouse)	PF00498;	A2AKH9_MOUSE
66	Q9P2P6	StAR-related lipid transfer protein 9 (START domain-containing protein 9) (StARD9)	Homo sapiens (Human)	PF00498;PF00225;PF01852;	STAR9_HUMAN
67	D3Z9J4	Kinesin-like protein	Rattus norvegicus (Rat)	PF00498;PF00225;PF01852;	D3Z9J4_RAT
68	Q92502	StAR-related lipid transfer protein 8 (Deleted in liver cancer 3 protein) (DLC-3) (START domain-containing protein 8) (StARD8) (START-GAP3)	Homo sapiens (Human)	PF00620;PF01852;	STAR8_HUMAN
69	Q923Q2	StAR-related lipid transfer protein 13 (START domain-containing protein 13) (StARD13)	Mus musculus (Mouse)	PF00620;PF01852;	STA13_MOUSE
70	A8JR05	Crossveinless c, isoform C (Crossveinless c, isoform D)	Drosophila melanogaster (Fruit fly)	PF00620;PF01852;	A8JR05_DROME
71	F8WIY7	StAR-related lipid transfer protein 13	Mus musculus (Mouse)	PF00620;PF01852;	F8WIY7_MOUSE
72	D3ZU63	Protein Stard13	Rattus norvegicus (Rat)	PF00620;PF01852;	D3ZU63_RAT
73	Q96QB1	Rho GTPase-activating protein 7 (Deleted in liver cancer 1 protein) (DLC-1) (HP protein) (Rho-type GTPase-activating protein 7) (START domain-containing protein 12) (StARD12) (StAR-related lipid transfer protein 12)	Homo sapiens (Human)	PF00620;PF07647;PF01852;	RHG07_HUMAN
74	Q9Y3M8	StAR-related lipid transfer protein 13 (46H23.2) (Deleted in liver cancer 2 protein) (DLC-2) (Rho GTPase-activating protein) (START domain-containing protein 13) (StARD13)	Homo sapiens (Human)	PF00620;PF07647;PF01852;	STA13_HUMAN
75	Q63744	Rho GTPase-activating protein 7 (Deleted in liver cancer 1 protein homolog) (DLC-1) (Rho-type GTPase-activating protein 7) (START domain-containing protein 12) (StARD12) (StAR-related lipid transfer protein 12) (p122-RhoGAP)	Rattus norvegicus (Rat)	PF00620;PF07647;PF01852;	RHG07_RAT
76	Q9R0Z9	Rho GTPase-activating protein 7 (Deleted in liver cancer 1 protein homolog) (DLC-1) (Rho-type GTPase-activating protein 7) (START domain-containing protein 12) (StARD12) (StAR-related lipid transfer protein 12)	Mus musculus (Mouse)	PF00620;PF07647;PF01852;	RHG07_MOUSE
77	E9PXD2	Rho GTPase-activating protein 7	Mus musculus (Mouse)	PF00620;PF07647;PF01852;	E9PXD2_MOUSE
78	E9QKB1	Rho GTPase-activating protein 7	Mus musculus (Mouse)	PF00620;PF07647;PF01852;	E9QKB1_MOUSE
79	G3V7H1	Rho GTPase-activating protein 7	Rattus norvegicus (Rat)	PF00620;PF07647;PF01852;	G3V7H1_RAT
80	Q9Y0T2	F-box/WD repeat-containing protein A (F-box protein A) (Protein cheater A)	Dictyostelium discoideum (Slime mold)	PF00646;PF12937;PF00400;	FBXA_DICDI
81	P16559	Multifunctional cyclase-dehydratase-3-O-methyl transferase TcmN (EC 2.1.1.-)	Streptomyces glaucescens	PF00891;PF03364;	TCMN_STRGA
82	Q9Y365	PCTP-like protein (PCTP-L) (Antigen NY-CO-28) (START domain-containing protein 10) (StARD10) (Serologically defined colon cancer antigen 28) (StAR-related lipid transfer protein 10)	Homo sapiens (Human)	PF01852;	PCTL_HUMAN
83	Q9UKL6	Phosphatidylcholine transfer protein (PC-TP) (START domain-containing protein 2) (StARD2) (StAR-related lipid transfer protein 2)	Homo sapiens (Human)	PF01852;	PPCT_HUMAN
84	P49675	Steroidogenic acute regulatory protein, mitochondrial (StAR) (START domain-containing protein 1) (StARD1)	Homo sapiens (Human)	PF01852;	STAR_HUMAN
85	P02720	Phosphatidylcholine transfer protein (PC-TP) (START domain-containing protein 2) (StARD2) (StAR-related lipid transfer protein 2)	Bos taurus (Bovine)	PF01852;	PPCT_BOVIN
86	P53808	Phosphatidylcholine transfer protein (PC-TP) (START domain-containing protein 2) (StARD2) (StAR-related lipid transfer protein 2)	Mus musculus (Mouse)	PF01852;	PPCT_MOUSE
87	Q99JV5	StAR-related lipid transfer protein 4 (START domain-containing protein 4) (StARD4)	Mus musculus (Mouse)	PF01852;	STAR4_MOUSE
88	Q9NSY2	StAR-related lipid transfer protein 5 (START domain-containing protein 5) (StARD5)	Homo sapiens (Human)	PF01852;	STAR5_HUMAN
89	Q9NQZ5	StAR-related lipid transfer protein 7, mitochondrial (Gestational trophoblastic tumor protein 1) (START domain-containing protein 7) (StARD7)	Homo sapiens (Human)	PF01852;	STAR7_HUMAN
90	P51557	Steroidogenic acute regulatory protein, mitochondrial (StAR) (Luteinizing hormone-induced protein) (START domain-containing protein 1) (StARD1)	Mus musculus (Mouse)	PF01852;	STAR_MOUSE
91	P97826	Steroidogenic acute regulatory protein, mitochondrial (StAR) (START domain-containing protein 1) (StARD1)	Rattus norvegicus (Rat)	PF01852;	STAR_RAT
92	Q9JMD3	PCTP-like protein (PCTP-L) (START domain-containing protein 10) (StARD10) (Serologically defined colon cancer antigen 28 homolog) (StAR-related lipid transfer protein 10)	Mus musculus (Mouse)	PF01852;	PCTL_MOUSE
93	P59095	StAR-related lipid transfer protein 6 (START domain-containing protein 6) (StARD6)	Homo sapiens (Human)	PF01852;	STAR6_HUMAN
94	Q28918	Steroidogenic acute regulatory protein, mitochondrial (StAR) (START domain-containing protein 1) (StARD1)	Bos taurus (Bovine)	PF01852;	STAR_BOVIN
95	P79245	Steroidogenic acute regulatory protein, mitochondrial (StAR) (START domain-containing protein 1) (StARD1)	Ovis aries (Sheep)	PF01852;	STAR_SHEEP
96	M9PEI8	Ceramide transfer protein, isoform B (EC 2.7.11.-)	Drosophila melanogaster (Fruit fly)	PF01852;	M9PEI8_DROME
97	I3L3H0	Phosphatidylcholine transfer protein (Phosphatidylcholine transfer protein, isoform CRA_a)	Homo sapiens (Human)	PF01852;	I3L3H0_HUMAN
98	I3L2M9	Phosphatidylcholine transfer protein (Phosphatidylcholine transfer protein, isoform CRA_b)	Homo sapiens (Human)	PF01852;	I3L2M9_HUMAN
99	F5H8G1	PCTP-like protein (Fragment)	Homo sapiens (Human)	PF01852;	F5H8G1_HUMAN
100	F5H8H3	PCTP-like protein	Homo sapiens (Human)	PF01852;	F5H8H3_HUMAN
101	F5GY11	PCTP-like protein	Homo sapiens (Human)	PF01852;	F5GY11_HUMAN
102	A0A087WXR2	PCTP-like protein	Homo sapiens (Human)	PF01852;	A0A087WXR2_HUMAN
103	F5H1Z6	PCTP-like protein (Fragment)	Homo sapiens (Human)	PF01852;	F5H1Z6_HUMAN
104	Q5BJN1	Protein Stard10 (START domain containing 10, isoform CRA_b) (StAR-related lipid transfer (START) domain containing 10)	Rattus norvegicus (Rat)	PF01852;	Q5BJN1_RAT
105	E9PVP0	PCTP-like protein	Mus musculus (Mouse)	PF01852;	E9PVP0_MOUSE
106	H0YFF3	PCTP-like protein (Fragment)	Homo sapiens (Human)	PF01852;	H0YFF3_HUMAN
107	H0YH17	PCTP-like protein (Fragment)	Homo sapiens (Human)	PF01852;	H0YH17_HUMAN
108	A0A0A0MRE4	Collagen type IV alpha-3-binding protein (Fragment)	Homo sapiens (Human)	PF01852;	A0A0A0MRE4_HUMAN
109	H0YGA9	PCTP-like protein (Fragment)	Homo sapiens (Human)	PF01852;	H0YGA9_HUMAN
110	C9JTD3	StAR-related lipid transfer protein 7, mitochondrial (Fragment)	Homo sapiens (Human)	PF01852;	C9JTD3_HUMAN
111	H0YGN8	PCTP-like protein (Fragment)	Homo sapiens (Human)	PF01852;	H0YGN8_HUMAN
112	I3L4Z8	Phosphatidylcholine transfer protein (Fragment)	Homo sapiens (Human)	PF01852;	I3L4Z8_HUMAN
113	Q17764	C06H2.2	Caenorhabditis elegans	PF01852;	Q17764_CAEEL
114	O18155	T28D6.7	Caenorhabditis elegans	PF01852;	O18155_CAEEL
115	B3H745	Uncharacterized protein	Arabidopsis thaliana (Mouse-ear cress)	PF01852;	B3H745_ARATH
116	D3YU00	StAR-related lipid transfer (START) domain containing 5, isoform CRA_a (StAR-related lipid transfer protein 5)	Mus musculus (Mouse)	PF01852;	D3YU00_MOUSE
117	Q80SX0	StAR-related lipid transfer protein 4	Mus musculus (Mouse)	PF01852;	Q80SX0_MOUSE
118	D3Z9I9	Protein Stard4 (StAR-related lipid transfer (START) domain containing 4 (Predicted))	Rattus norvegicus (Rat)	PF01852;	D3Z9I9_RAT
119	D3ZN38	Protein Stard5 (Similar to StAR-related protein 1-4E (Predicted), isoform CRA_a)	Rattus norvegicus (Rat)	PF01852;	D3ZN38_RAT
120	F7BBA2	StAR-related lipid transfer protein 7, mitochondrial (Fragment)	Mus musculus (Mouse)	PF01852;	F7BBA2_MOUSE
121	G3UY87	PCTP-like protein (Fragment)	Mus musculus (Mouse)	PF01852;	G3UY87_MOUSE
122	G3UW37	PCTP-like protein (Fragment)	Mus musculus (Mouse)	PF01852;	G3UW37_MOUSE
123	G3V020	PCTP-like protein (Fragment)	Mus musculus (Mouse)	PF01852;	G3V020_MOUSE
124	Q5SV41	Phosphatidylcholine transfer protein	Mus musculus (Mouse)	PF01852;	Q5SV41_MOUSE
125	G3UY59	PCTP-like protein	Mus musculus (Mouse)	PF01852;	G3UY59_MOUSE
126	G3UYM0	PCTP-like protein (Fragment)	Mus musculus (Mouse)	PF01852;	G3UYM0_MOUSE
127	H0YB94	Steroidogenic acute regulatory protein, mitochondrial (Fragment)	Homo sapiens (Human)	PF01852;	H0YB94_HUMAN
128	H0Y9J1	Collagen type IV alpha-3-binding protein (Fragment)	Homo sapiens (Human)	PF01852;	H0Y9J1_HUMAN
129	J3QT99	Phosphatidylcholine transfer protein	Homo sapiens (Human)	PF01852;	J3QT99_HUMAN
130	E5RH12	Steroidogenic acute regulatory protein, mitochondrial (Fragment)	Homo sapiens (Human)	PF01852;	E5RH12_HUMAN
131	F5GUI0	F52F12.7b	Caenorhabditis elegans	PF01852;	F5GUI0_CAEEL
132	F1SUV1	Uncharacterized protein	Sus scrofa (Pig)	PF01852;	F1SUV1_PIG
133	Q8PPZ5	Uncharacterized protein	Xanthomonas axonopodis pv. citri (strain 306)	PF01852;	Q8PPZ5_XANAC
134	D3ZXY9	Protein Stard7 (START domain containing 7 (Predicted))	Rattus norvegicus (Rat)	PF01852;	D3ZXY9_RAT
135	F1QTI9	Uncharacterized protein (Fragment)	Danio rerio (Zebrafish) (Brachydanio rerio)	PF01852;	F1QTI9_DANRE
136	F1QTK8	Uncharacterized protein (Fragment)	Danio rerio (Zebrafish) (Brachydanio rerio)	PF01852;	F1QTK8_DANRE
137	F1Q935	Uncharacterized protein (Fragment)	Danio rerio (Zebrafish) (Brachydanio rerio)	PF01852;	F1Q935_DANRE
138	F1QS84	Uncharacterized protein (Fragment)	Danio rerio (Zebrafish) (Brachydanio rerio)	PF01852;	F1QS84_DANRE
139	P48739	Phosphatidylinositol transfer protein beta isoform (PI-TP-beta) (PtdIns transfer protein beta) (PtdInsTP beta)	Homo sapiens (Human)	PF02121;	PIPNB_HUMAN
140	P53810	Phosphatidylinositol transfer protein alpha isoform (PI-TP-alpha) (PtdIns transfer protein alpha) (PtdInsTP alpha)	Mus musculus (Mouse)	PF02121;	PIPNA_MOUSE
141	P16446	Phosphatidylinositol transfer protein alpha isoform (PI-TP-alpha) (PtdIns transfer protein alpha) (PtdInsTP alpha)	Rattus norvegicus (Rat)	PF02121;	PIPNA_RAT
142	Q00169	Phosphatidylinositol transfer protein alpha isoform (PI-TP-alpha) (PtdIns transfer protein alpha) (PtdInsTP alpha)	Homo sapiens (Human)	PF02121;	PIPNA_HUMAN
143	P53812	Phosphatidylinositol transfer protein beta isoform (PI-TP-beta) (PtdIns transfer protein beta) (PtdInsTP beta)	Rattus norvegicus (Rat)	PF02121;	PIPNB_RAT
144	Q8K4R4	Cytoplasmic phosphatidylinositol transfer protein 1 (Mammalian rdgB homolog beta) (M-rdgB beta) (MrdgBbeta) (mM-rdgBbeta) (Retinal degeneration B homolog beta) (RdgBbeta)	Mus musculus (Mouse)	PF02121;	PITC1_MOUSE
145	Q9UKF7	Cytoplasmic phosphatidylinositol transfer protein 1 (Mammalian rdgB homolog beta) (M-rdgB beta) (MrdgBbeta) (Retinal degeneration B homolog beta) (RdgBbeta)	Homo sapiens (Human)	PF02121;	PITC1_HUMAN
146	Q2HJ54	Phosphatidylinositol transfer protein alpha isoform (PI-TP-alpha) (PtdIns transfer protein alpha) (PtdInsTP alpha) (Phosphatidylinositol-transfer protein 35 kDa isoform) (PI-TP 35 kda isoform)	Bos taurus (Bovine)	PF02121;	PIPNA_BOVIN
147	Q9TR36	Phosphatidylinositol transfer protein beta isoform (PI-TP-beta) (PtdIns transfer protein beta) (PtdInsTP beta) (Phosphatidylinositol-transfer protein 36 kDa isoform) (PI-TP 36 kda isoform)	Bos taurus (Bovine)	PF02121;	PIPNB_BOVIN
148	P53811	Phosphatidylinositol transfer protein beta isoform (PI-TP-beta) (PtdIns transfer protein beta) (PtdInsTP beta)	Mus musculus (Mouse)	PF02121;	PIPNB_MOUSE
149	Q9NCL8	Phosphatidylinositol transfer protein 1 (PtdIns transfer protein 1) (DdPITP1)	Dictyostelium discoideum (Slime mold)	PF02121;	PITP1_DICDI
150	Q9VDY8	MIP08680p (Phosphatidylinositol transfer protein) (Vibrator, isoform A) (Vibrator, isoform C)	Drosophila melanogaster (Fruit fly)	PF02121;	Q9VDY8_DROME
151	F5GWE5	Phosphatidylinositol transfer protein alpha isoform	Homo sapiens (Human)	PF02121;	F5GWE5_HUMAN
152	A0A0B4KGG5	Vibrator, isoform B	Drosophila melanogaster (Fruit fly)	PF02121;	A0A0B4KGG5_DROME
153	I3L4U7	Phosphatidylinositol transfer protein alpha isoform (Fragment)	Homo sapiens (Human)	PF02121;	I3L4U7_HUMAN
154	B3KYB7	Phosphatidylinositol transfer protein beta isoform (Fragment)	Homo sapiens (Human)	PF02121;	B3KYB7_HUMAN
155	B3KYB6	Phosphatidylinositol transfer protein beta isoform (Fragment)	Homo sapiens (Human)	PF02121;	B3KYB6_HUMAN
156	I3L3W1	Phosphatidylinositol transfer protein alpha isoform (Fragment)	Homo sapiens (Human)	PF02121;	I3L3W1_HUMAN
157	I3L459	Phosphatidylinositol transfer protein alpha isoform (Fragment)	Homo sapiens (Human)	PF02121;	I3L459_HUMAN
158	A0A0A0MSW4	Phosphatidylinositol transfer protein beta isoform	Homo sapiens (Human)	PF02121;	A0A0A0MSW4_HUMAN
159	I3L4H1	Phosphatidylinositol transfer protein alpha isoform (Fragment)	Homo sapiens (Human)	PF02121;	I3L4H1_HUMAN
160	I3NI10	Phosphatidylinositol transfer protein alpha isoform (Fragment)	Homo sapiens (Human)	PF02121;	I3NI10_HUMAN
161	I3L2X8	Phosphatidylinositol transfer protein alpha isoform (Fragment)	Homo sapiens (Human)	PF02121;	I3L2X8_HUMAN
162	I3L4C0	Phosphatidylinositol transfer protein alpha isoform (Fragment)	Homo sapiens (Human)	PF02121;	I3L4C0_HUMAN
163	I3L471	Phosphatidylinositol transfer protein alpha isoform	Homo sapiens (Human)	PF02121;	I3L471_HUMAN
164	Q965T2	Y54F10AR.1	Caenorhabditis elegans	PF02121;	Q965T2_CAEEL
165	D4AE57	Uncharacterized protein (Fragment)	Rattus norvegicus (Rat)	PF02121;	D4AE57_RAT
166	D4AE61	Uncharacterized protein (Fragment)	Rattus norvegicus (Rat)	PF02121;	D4AE61_RAT
167	F8WGG5	Phosphatidylinositol transfer protein alpha isoform	Mus musculus (Mouse)	PF02121;	F8WGG5_MOUSE
168	J3QQ30	Phosphatidylinositol transfer protein alpha isoform	Mus musculus (Mouse)	PF02121;	J3QQ30_MOUSE
169	A0A0A0MQ88	Cytoplasmic phosphatidylinositol transfer protein 1	Mus musculus (Mouse)	PF02121;	A0A0A0MQ88_MOUSE
170	D3YXW5	Membrane-associated phosphatidylinositol transfer protein 1 (Fragment)	Mus musculus (Mouse)	PF02121;	D3YXW5_MOUSE
171	E0CXR4	Membrane-associated phosphatidylinositol transfer protein 2 (Fragment)	Mus musculus (Mouse)	PF02121;	E0CXR4_MOUSE
172	J3QPW1	Phosphatidylinositol transfer protein alpha isoform	Mus musculus (Mouse)	PF02121;	J3QPW1_MOUSE
173	X1WI19	Cytoplasmic phosphatidylinositol transfer protein 1 (Fragment)	Mus musculus (Mouse)	PF02121;	X1WI19_MOUSE
174	Q803U3	Phosphatidylinositol transfer protein, alpha (Pitpna protein) (Uncharacterized protein)	Danio rerio (Zebrafish) (Brachydanio rerio)	PF02121;	Q803U3_DANRE
175	J3QS95	Cytoplasmic phosphatidylinositol transfer protein 1 (Fragment)	Homo sapiens (Human)	PF02121;	J3QS95_HUMAN
176	E7EU35	Cytoplasmic phosphatidylinositol transfer protein 1	Homo sapiens (Human)	PF02121;	E7EU35_HUMAN
177	E9PNU6	Membrane-associated phosphatidylinositol transfer protein 1 (Fragment)	Homo sapiens (Human)	PF02121;	E9PNU6_HUMAN
178	J3QRS7	Cytoplasmic phosphatidylinositol transfer protein 1 (Fragment)	Homo sapiens (Human)	PF02121;	J3QRS7_HUMAN
179	E9PSD1	Membrane-associated phosphatidylinositol transfer protein 1 (Fragment)	Homo sapiens (Human)	PF02121;	E9PSD1_HUMAN
180	A0A0C4DGP0	Cytoplasmic phosphatidylinositol transfer protein 1	Homo sapiens (Human)	PF02121;	A0A0C4DGP0_HUMAN
181	S4R414	Membrane-associated phosphatidylinositol transfer protein 2	Homo sapiens (Human)	PF02121;	S4R414_HUMAN
182	E9PMZ6	Membrane-associated phosphatidylinositol transfer protein 1 (Fragment)	Homo sapiens (Human)	PF02121;	E9PMZ6_HUMAN
183	E9PMS0	Membrane-associated phosphatidylinositol transfer protein 1 (Fragment)	Homo sapiens (Human)	PF02121;	E9PMS0_HUMAN
184	F1RG66	Uncharacterized protein (Fragment)	Sus scrofa (Pig)	PF02121;	F1RG66_PIG
185	I3LGJ4	Uncharacterized protein	Sus scrofa (Pig)	PF02121;	I3LGJ4_PIG
186	R9PY07	Phosphatidylinositol transfer protein beta isoform (Fragment)	Rattus norvegicus (Rat)	PF02121;	R9PY07_RAT
187	R9PXS4	Phosphatidylinositol transfer protein alpha isoform	Rattus norvegicus (Rat)	PF02121;	R9PXS4_RAT
188	D3ZCD4	Phosphatidylinositol transfer protein beta isoform (Fragment)	Rattus norvegicus (Rat)	PF02121;	D3ZCD4_RAT
189	Q802Z3	Uncharacterized protein (Zgc:55645) (Zgc:55645 protein)	Danio rerio (Zebrafish) (Brachydanio rerio)	PF02121;	Q802Z3_DANRE
190	F1QIB6	Uncharacterized protein (Fragment)	Danio rerio (Zebrafish) (Brachydanio rerio)	PF02121;	F1QIB6_DANRE
191	E7F6C9	Uncharacterized protein	Danio rerio (Zebrafish) (Brachydanio rerio)	PF02121;	E7F6C9_DANRE
192	E7EZR3	Uncharacterized protein	Danio rerio (Zebrafish) (Brachydanio rerio)	PF02121;	E7EZR3_DANRE
193	F8W544	Uncharacterized protein	Danio rerio (Zebrafish) (Brachydanio rerio)	PF02121;	F8W544_DANRE
194	F1QRW4	Uncharacterized protein	Danio rerio (Zebrafish) (Brachydanio rerio)	PF02121;	F1QRW4_DANRE
195	E9QH61	Uncharacterized protein	Danio rerio (Zebrafish) (Brachydanio rerio)	PF02121;	E9QH61_DANRE
196	E9QI85	Uncharacterized protein	Danio rerio (Zebrafish) (Brachydanio rerio)	PF02121;	E9QI85_DANRE
197	E9QBX3	Uncharacterized protein	Danio rerio (Zebrafish) (Brachydanio rerio)	PF02121;	E9QBX3_DANRE
198	O00562	Membrane-associated phosphatidylinositol transfer protein 1 (Drosophila retinal degeneration B homolog) (Phosphatidylinositol transfer protein, membrane-associated 1) (PITPnm 1) (Pyk2 N-terminal domain-interacting receptor 2) (NIR-2)	Homo sapiens (Human)	PF02862;PF02121;PF08235;	PITM1_HUMAN
199	O35954	Membrane-associated phosphatidylinositol transfer protein 1 (Drosophila retinal degeneration B homolog 1) (RdgB1) (Mpt-1) (Phosphatidylinositol transfer protein, membrane-associated 1) (PITPnm 1) (Pyk2 N-terminal domain-interacting receptor 2) (NIR-2)	Mus musculus (Mouse)	PF02862;PF02121;PF08235;	PITM1_MOUSE
200	Q6ZPQ6	Membrane-associated phosphatidylinositol transfer protein 2 (Drosophila retinal degeneration B homolog 2) (RdgB2) (Phosphatidylinositol transfer protein, membrane-associated 2) (PITPnm 2) (Pyk2 N-terminal domain-interacting receptor 3) (NIR-3)	Mus musculus (Mouse)	PF02862;PF02121;PF08235;	PITM2_MOUSE
201	Q9BZ72	Membrane-associated phosphatidylinositol transfer protein 2 (Phosphatidylinositol transfer protein, membrane-associated 2) (PITPnm 2) (Pyk2 N-terminal domain-interacting receptor 3) (NIR-3)	Homo sapiens (Human)	PF02862;PF02121;PF08235;	PITM2_HUMAN
202	P43125	Protein retinal degeneration B (Probable calcium transporter rdgB)	Drosophila melanogaster (Fruit fly)	PF02862;PF02121;PF08235;	RDGB_DROME
203	E1JJK8	Retinal degeneration B, isoform G (EC 3.6.3.8)	Drosophila melanogaster (Fruit fly)	PF02862;PF02121;PF08235;	E1JJK8_DROME
204	M9PEJ5	Retinal degeneration B, isoform J (EC 3.6.3.8)	Drosophila melanogaster (Fruit fly)	PF02862;PF02121;PF08235;	M9PEJ5_DROME
205	M9PJM8	Retinal degeneration B, isoform I (EC 3.6.3.8)	Drosophila melanogaster (Fruit fly)	PF02862;PF02121;PF08235;	M9PJM8_DROME
206	E1JJK6	Retinal degeneration B, isoform H (EC 3.6.3.8)	Drosophila melanogaster (Fruit fly)	PF02862;PF02121;PF08235;	E1JJK6_DROME
207	E1JJK9	Retinal degeneration B, isoform E (EC 3.6.3.8)	Drosophila melanogaster (Fruit fly)	PF02862;PF02121;PF08235;	E1JJK9_DROME
208	E1JJK7	Retinal degeneration B, isoform F (EC 3.6.3.8)	Drosophila melanogaster (Fruit fly)	PF02862;PF02121;PF08235;	E1JJK7_DROME
209	X2JF93	Retinal degeneration B, isoform K (EC 3.6.3.8)	Drosophila melanogaster (Fruit fly)	PF02862;PF02121;PF08235;	X2JF93_DROME
210	E9PYJ7	Membrane-associated phosphatidylinositol transfer protein 2	Mus musculus (Mouse)	PF02862;PF02121;PF08235;	E9PYJ7_MOUSE
211	G5EED9	M01F1.7	Caenorhabditis elegans	PF02862;PF02121;PF08235;	G5EED9_CAEEL
212	F1LXD6	Protein Pitpnm2 (Fragment)	Rattus norvegicus (Rat)	PF02862;PF02121;PF08235;	F1LXD6_RAT
213	Q8WXI4	Acyl-coenzyme A thioesterase 11 (Acyl-CoA thioesterase 11) (EC 3.1.2.-) (Acyl-CoA thioester hydrolase 11) (Adipose-associated thioesterase) (Brown fat-inducible thioesterase) (BFIT)	Homo sapiens (Human)	PF03061;PF01852;	ACO11_HUMAN
214	Q8WYK0	Acyl-coenzyme A thioesterase 12 (Acyl-CoA thioesterase 12) (EC 3.1.2.1) (Acyl-CoA thioester hydrolase 12) (Cytoplasmic acetyl-CoA hydrolase 1) (CACH-1) (hCACH-1) (START domain-containing protein 15) (StARD15)	Homo sapiens (Human)	PF03061;PF01852;	ACO12_HUMAN
215	Q9DBK0	Acyl-coenzyme A thioesterase 12 (Acyl-CoA thioesterase 12) (EC 3.1.2.1) (Acyl-CoA thioester hydrolase 12) (Cytoplasmic acetyl-CoA hydrolase 1) (CACH-1) (mCACH-1)	Mus musculus (Mouse)	PF03061;PF01852;	ACO12_MOUSE
216	Q99NB7	Acyl-coenzyme A thioesterase 12 (Acyl-CoA thioesterase 12) (EC 3.1.2.1) (Acyl-CoA thioester hydrolase 12) (Cytoplasmic acetyl-CoA hydrolase 1) (CACH-1) (rACH) (rCACH-1)	Rattus norvegicus (Rat)	PF03061;PF01852;	ACO12_RAT
217	A2AVR6	Acyl-coenzyme A thioesterase 11	Mus musculus (Mouse)	PF03061;PF01852;	A2AVR6_MOUSE
218	G3V820	Acyl-CoA thioesterase 12 (Acyl-coenzyme A thioesterase 12)	Rattus norvegicus (Rat)	PF03061;PF01852;	G3V820_RAT
219	O49686	Abscisic acid receptor PYR1 (ABI1-binding protein 6) (Protein PYRABACTIN RESISTANCE 1) (Regulatory components of ABA receptor 11)	Arabidopsis thaliana (Mouse-ear cress)	PF03364;	PYR1_ARATH
220	Q08058	Coenzyme Q-binding protein COQ10, mitochondrial	Saccharomyces cerevisiae (strain ATCC 204508 / S288c) (Baker's yeast)	PF03364;	COQ10_YEAST
221	P0AGL5	Ribosome association toxin RatA (Toxin RatA)	Escherichia coli (strain K12)	PF03364;	RATA_ECOLI
222	P23154	Putative polyketide cyclase (WhiE ORF VI)	Streptomyces coelicolor (strain ATCC BAA-471 / A3(2) / M145)	PF03364;	CYPC_STRCO
223	Q8FEY4	Persistence and stress-resistance toxin PasT (Ribosome association toxin RatA)	Escherichia coli O6:H1 (strain CFT073 / ATCC 700928 / UPEC)	PF03364;	PAST_ECOL6
224	B8ZZV9	Coenzyme Q-binding protein COQ10 homolog B, mitochondrial	Homo sapiens (Human)	PF03364;	B8ZZV9_HUMAN
225	Q304F0	R144.13	Caenorhabditis elegans	PF03364;	Q304F0_CAEEL
226	Q9C5A5	At5g08720 (Putative uncharacterized protein At5g08720) (Putative uncharacterized protein At5g08720/T2K12_70) (Uncharacterized protein)	Arabidopsis thaliana (Mouse-ear cress)	PF03364;	Q9C5A5_ARATH
227	O53519	Cyclase (TB16.3 protein)	Mycobacterium tuberculosis (strain ATCC 25618 / H37Rv)	PF03364;	O53519_MYCTU
228	I6X9Y7	Cyclase (Mycobacterium tuberculosis H37Rv complete genome)	Mycobacterium tuberculosis (strain ATCC 25618 / H37Rv)	PF03364;	I6X9Y7_MYCTU
229	Q9A7I7	Uncharacterized protein	Caulobacter crescentus (strain ATCC 19089 / CB15)	PF03364;	Q9A7I7_CAUCR
230	O07748	Mycobacterium tuberculosis H37Rv complete genome	Mycobacterium tuberculosis (strain ATCC 25618 / H37Rv)	PF03364;	O07748_MYCTU
231	L7N657	TB18.5 protein	Mycobacterium tuberculosis (strain ATCC 25618 / H37Rv)	PF03364;	L7N657_MYCTU
232	Q9RZE3	Uncharacterized protein	Deinococcus radiodurans (strain ATCC 13939 / DSM 20539 / JCM 16871 / LMG 4051 / NBRC 15346 / NCIMB 9279 / R1 / VKM B-1422)	PF03364;	Q9RZE3_DEIRA
233	G5E8J7	Coenzyme Q-binding protein COQ10 homolog B, mitochondrial (RIKEN cDNA 1500041J02, isoform CRA_b)	Mus musculus (Mouse)	PF03364;	G5E8J7_MOUSE
234	E9Q3H6	Protein Coq10a	Mus musculus (Mouse)	PF03364;	E9Q3H6_MOUSE
235	H0YHF1	Coenzyme Q-binding protein COQ10 homolog A, mitochondrial (Fragment)	Homo sapiens (Human)	PF03364;	H0YHF1_HUMAN
236	H0YHW3	Coenzyme Q-binding protein COQ10 homolog A, mitochondrial (Fragment)	Homo sapiens (Human)	PF03364;	H0YHW3_HUMAN
237	B8ZZX2	Coenzyme Q-binding protein COQ10 homolog B, mitochondrial	Homo sapiens (Human)	PF03364;	B8ZZX2_HUMAN
238	Q5SK03	Uncharacterized protein	Thermus thermophilus (strain HB8 / ATCC 27634 / DSM 579)	PF03364;	Q5SK03_THET8
239	F1QQY8	Coenzyme Q-binding protein COQ10 homolog B, mitochondrial	Danio rerio (Zebrafish) (Brachydanio rerio)	PF03364;	F1QQY8_DANRE
240	Q9Y9R3	CoxG homolog	Aeropyrum pernix (strain ATCC 700893 / DSM 11879 / JCM 9820 / NBRC 100138 / K1)	PF06240;	Q9Y9R3_AERPE
241	Q5QL47	Hypothetical conserved protein	Geobacillus kaustophilus (strain HTA426)	PF06240;	Q5QL47_GEOKA
242	B3H5W6	AT5G35180 protein (Uncharacterized protein)	Arabidopsis thaliana (Mouse-ear cress)	PF07059;PF01852;	B3H5W6_ARATH
243	Q8W553	AT5g35180/T25C13_60 (Putative uncharacterized protein At5g35180) (Uncharacterized protein)	Arabidopsis thaliana (Mouse-ear cress)	PF07059;PF01852;	Q8W553_ARATH
244	F4JYC1	Uncharacterized protein	Arabidopsis thaliana (Mouse-ear cress)	PF07059;PF01852;	F4JYC1_ARATH
245	O31806	Uncharacterized protein YndB	Bacillus subtilis (strain 168)	PF08327;	YNDB_BACSU
246	H0YJ63	Activator of 90 kDa heat shock protein ATPase homolog 1 (Fragment)	Homo sapiens (Human)	PF08327;	H0YJ63_HUMAN
247	G3V438	Activator of 90 kDa heat shock protein ATPase homolog 1 (Fragment)	Homo sapiens (Human)	PF08327;	G3V438_HUMAN
248	A0R731	Activator of Hsp90 ATPase 1-like protein (Mycobacterium smegmatis str. MC2 155, complete genome) (Uncharacterized protein)	Mycobacterium smegmatis (strain ATCC 700084 / mc(2)155)	PF08327;	A0R731_MYCS2
249	O53479	ATPase (Mycobacterium tuberculosis H37Rv complete genome)	Mycobacterium tuberculosis (strain ATCC 25618 / H37Rv)	PF08327;	O53479_MYCTU
250	O53773	Mycobacterium tuberculosis H37Rv complete genome	Mycobacterium tuberculosis (strain ATCC 25618 / H37Rv)	PF08327;	O53773_MYCTU
251	Q816V6	Uncharacterized protein	Bacillus cereus (strain ATCC 14579 / DSM 31 / JCM 2152 / NBRC 15305 / NCIMB 9373 / NRRL B-3711)	PF08327;	Q816V6_BACCR
252	Q484T9	Aha1 domain protein	Colwellia psychrerythraea (strain 34H / ATCC BAA-681) (Vibrio psychroerythus)	PF08327;	Q484T9_COLP3
253	Q8PZJ2	Uncharacterized protein	Methanosarcina mazei (strain ATCC BAA-159 / DSM 3647 / Goe1 / Go1 / JCM 11833 / OCM 88) (Methanosarcina frisia)	PF08327;	Q8PZJ2_METMA
254	Q689C4	PFC0360w protein	Plasmodium falciparum	PF08327;	Q689C4_PLAFA
255	Q8KNE9	CalU16	Micromonospora echinospora (Micromonospora purpurea)	PF08327;	Q8KNE9_MICEC
256	Q8KNF0	CalC	Micromonospora echinospora (Micromonospora purpurea)	PF08327;	Q8KNF0_MICEC
257	Q11S07	Uncharacterized protein	Cytophaga hutchinsonii (strain ATCC 33406 / NCIMB 9469)	PF08327;	Q11S07_CYTH3
258	Q11NJ2	Uncharacterized protein	Cytophaga hutchinsonii (strain ATCC 33406 / NCIMB 9469)	PF08327;	Q11NJ2_CYTH3
259	Q11W30	Uncharacterized protein	Cytophaga hutchinsonii (strain ATCC 33406 / NCIMB 9469)	PF08327;	Q11W30_CYTH3
260	Q5HLI9	Uncharacterized protein	Staphylococcus epidermidis (strain ATCC 35984 / RP62A)	PF08327;	Q5HLI9_STAEQ
261	Q7NY36	Putative uncharacterized protein	Chromobacterium violaceum (strain ATCC 12472 / DSM 30191 / JCM 1249 / NBRC 12614 / NCIMB 9131 / NCTC 9757)	PF08327;	Q7NY36_CHRVO
262	Q49US3	Uncharacterized protein	Staphylococcus saprophyticus subsp. saprophyticus (strain ATCC 15305 / DSM 20229)	PF08327;	Q49US3_STAS1
263	A1RA60	Uncharacterized protein	Arthrobacter aurescens (strain TC1)	PF08327;	A1RA60_ARTAT
264	A0KKT0	Uncharacterized protein	Aeromonas hydrophila subsp. hydrophila (strain ATCC 7966 / DSM 30187 / JCM 1027 / KCTC 2358 / NCIMB 9240)	PF08327;	A0KKT0_AERHH
265	Q5LN61	Aha1 domain protein	Ruegeria pomeroyi (strain ATCC 700808 / DSM 15171 / DSS-3) (Silicibacter pomeroyi)	PF08327;	Q5LN61_RUEPO
266	Q3J4M4	Rhodobacter sphaeroides 2.4.1 chromosome 1, complete sequence	Rhodobacter sphaeroides (strain ATCC 17023 / 2.4.1 / NCIB 8253 / DSM 158)	PF08327;	Q3J4M4_RHOS4
267	Q98IT8	Mll2253 protein	Rhizobium loti (strain MAFF303099) (Mesorhizobium loti)	PF08327;	Q98IT8_RHILO
268	Q98FH6	Mll3774 protein	Rhizobium loti (strain MAFF303099) (Mesorhizobium loti)	PF08327;	Q98FH6_RHILO
269	Q98FZ2	Mll3558 protein	Rhizobium loti (strain MAFF303099) (Mesorhizobium loti)	PF08327;	Q98FZ2_RHILO
270	Q1MFM4	Uncharacterized protein	Rhizobium leguminosarum bv. viciae (strain 3841)	PF08327;	Q1MFM4_RHIL3
271	Q1LD49	Uncharacterized protein	Ralstonia metallidurans (strain CH34 / ATCC 43123 / DSM 2839)	PF08327;	Q1LD49_RALME
272	Q7WAN9	Uncharacterized protein	Bordetella parapertussis (strain 12822 / ATCC BAA-587 / NCTC 13253)	PF08327;	Q7WAN9_BORPA
273	Q82XK1	Uncharacterized protein	Nitrosomonas europaea (strain ATCC 19718 / NBRC 14298)	PF08327;	Q82XK1_NITEU
274	Q832L1	Uncharacterized protein	Enterococcus faecalis (strain ATCC 700802 / V583)	PF08327;	Q832L1_ENTFA
275	Q2K7I2	Hypothetical conserved protein	Rhizobium etli (strain CFN 42 / ATCC 51251)	PF08327;	Q2K7I2_RHIEC
276	Q2K6S8	Hypothetical conserved protein	Rhizobium etli (strain CFN 42 / ATCC 51251)	PF08327;	Q2K6S8_RHIEC
277	Q9KCN5	BH1534 protein	Bacillus halodurans (strain ATCC BAA-125 / DSM 18197 / FERM 7344 / JCM 9153 / C-125)	PF08327;	Q9KCN5_BACHD
278	D3ZLU6	Activator of heat shock protein ATPase homolog 2 (Yeast) (Predicted) (Protein Ahsa2)	Rattus norvegicus (Rat)	PF08327;	D3ZLU6_RAT
279	Q9I4D2	Uncharacterized protein	Pseudomonas aeruginosa (strain ATCC 15692 / PAO1 / 1C / PRS 101 / LMG 12228)	PF08982;	Q9I4D2_PSEAE
280	Q12449	Hsp90 co-chaperone AHA1 (Activator of Hsp90 ATPase protein 1)	Saccharomyces cerevisiae (strain ATCC 204508 / S288c) (Baker's yeast)	PF09229;PF08327;	AHA1_YEAST
281	O95433	Activator of 90 kDa heat shock protein ATPase homolog 1 (AHA1) (p38)	Homo sapiens (Human)	PF09229;PF08327;	AHSA1_HUMAN
282	Q9V9Q4	CG1416, isoform A (CG1416, isoform B) (CG1416, isoform C) (LD43819p)	Drosophila melanogaster (Fruit fly)	PF09229;PF08327;	Q9V9Q4_DROME
283	Q9LHL7	Aha1 domain-containing protein (Genomic DNA, chromosome 3, P1 clone: MEC18) (Putative uncharacterized protein T21B14.13)	Arabidopsis thaliana (Mouse-ear cress)	PF09229;PF08327;	Q9LHL7_ARATH
284	Q93168	C01G10.8	Caenorhabditis elegans	PF09229;PF08327;	Q93168_CAEEL
285	F4J8L7	Aha1 domain-containing protein	Arabidopsis thaliana (Mouse-ear cress)	PF09229;PF08327;	F4J8L7_ARATH
286	B0BN63	LOC681996 protein (Protein Ahsa1) (RCG20659, isoform CRA_b)	Rattus norvegicus (Rat)	PF09229;PF08327;	B0BN63_RAT
287	F6S1R2	Activator of 90 kDa heat shock protein ATPase homolog 2 (Fragment)	Mus musculus (Mouse)	PF09229;PF08327;	F6S1R2_MOUSE
288	F1SE06	Uncharacterized protein	Sus scrofa (Pig)	PF09229;PF08327;	F1SE06_PIG
289	E7F5N2	Uncharacterized protein	Danio rerio (Zebrafish) (Brachydanio rerio)	PF09229;PF08327;	E7F5N2_DANRE
290	F1RBD2	Uncharacterized protein	Danio rerio (Zebrafish) (Brachydanio rerio)	PF09229;PF08327;	F1RBD2_DANRE
291	Q14849	StAR-related lipid transfer protein 3 (Metastatic lymph node gene 64 protein) (MLN 64) (Protein CAB1) (START domain-containing protein 3) (StARD3)	Homo sapiens (Human)	PF10457;PF01852;	STAR3_HUMAN
292	Q19819	F26F4.4	Caenorhabditis elegans	PF10457;PF01852;	Q19819_CAEEL
293	Q5U2T5	Protein Stard3 (RCG33556, isoform CRA_b) (StAR-related lipid transfer (START) domain containing 3)	Rattus norvegicus (Rat)	PF10457;PF01852;	Q5U2T5_RAT
294	J3QLM1	StAR-related lipid transfer protein 3	Homo sapiens (Human)	PF10457;PF01852;	J3QLM1_HUMAN
295	Q8VZS8	Abscisic acid receptor PYL1 (ABI1-binding protein 6) (PYR1-like protein 1) (Regulatory components of ABA receptor 9)	Arabidopsis thaliana (Mouse-ear cress)	PF10604;	PYL1_ARATH
296	Q9FJ49	Abscisic acid receptor PYL12 (PYR1-like protein 12) (Regulatory components of ABA receptor 6)	Arabidopsis thaliana (Mouse-ear cress)	PF10604;	PYL12_ARATH
297	O80992	Abscisic acid receptor PYL2 (PYR1-like protein 2) (Regulatory components of ABA receptor 14)	Arabidopsis thaliana (Mouse-ear cress)	PF10604;	PYL2_ARATH
298	Q9SSM7	Abscisic acid receptor PYL3 (PYR1-like protein 3) (Regulatory components of ABA receptor 13)	Arabidopsis thaliana (Mouse-ear cress)	PF10604;	PYL3_ARATH
299	Q8H1R0	Abscisic acid receptor PYL10 (ABI1-binding protein 8) (PYR1-like protein 10) (Regulatory components of ABA receptor 4)	Arabidopsis thaliana (Mouse-ear cress)	PF10604;	PYL10_ARATH
300	Q8S8E3	Abscisic acid receptor PYL6 (ABI1-binding protein 5) (PYR1-like protein 6) (Regulatory components of ABA receptor 9)	Arabidopsis thaliana (Mouse-ear cress)	PF10604;	PYL6_ARATH
301	Q9FLB1	Abscisic acid receptor PYL5 (ABI1-binding protein 3) (PYR1-like protein 5) (Regulatory components of ABA receptor 8)	Arabidopsis thaliana (Mouse-ear cress)	PF10604;	PYL5_ARATH
302	Q9FGM1	Abscisic acid receptor PYL8 (ABI1-binding protein 1) (PYR1-like protein 8) (Regulatory components of ABA receptor 3)	Arabidopsis thaliana (Mouse-ear cress)	PF10604;	PYL8_ARATH
303	O80920	Abscisic acid receptor PYL4 (ABI1-binding protein 2) (PYR1-like protein 4) (Regulatory components of ABA receptor 10)	Arabidopsis thaliana (Mouse-ear cress)	PF10604;	PYL4_ARATH
304	Q1ECF1	Abscisic acid receptor PYL7 (ABI1-binding protein 7) (PYR1-like protein 7) (Regulatory components of ABA receptor 2)	Arabidopsis thaliana (Mouse-ear cress)	PF10604;	PYL7_ARATH
305	Q84MC7	Abscisic acid receptor PYL9 (ABI1-binding protein 4) (PYR1-like protein 9) (Regulatory components of ABA receptor 1)	Arabidopsis thaliana (Mouse-ear cress)	PF10604;	PYL9_ARATH
306	P9WM73	Uncharacterized protein Rv0088	Mycobacterium tuberculosis (strain ATCC 25618 / H37Rv)	PF10604;	Y088_MYCTU
307	P9WLU7	Uncharacterized protein Rv1546	Mycobacterium tuberculosis (strain ATCC 25618 / H37Rv)	PF10604;	Y1546_MYCTU
308	P9WL87	Uncharacterized protein Rv2574	Mycobacterium tuberculosis (strain ATCC 25618 / H37Rv)	PF10604;	Y2574_MYCTU
309	P9WJ05	Toxin Rv0910	Mycobacterium tuberculosis (strain ATCC 25618 / H37Rv)	PF10604;	Y910_MYCTU
310	P59082	Lachrymatory-factor synthase	Allium cepa (Onion)	PF10604;	LFS_ALLCE
311	Q5Z8S0	Bet v I allergen-like (Os06g0562200 protein)	Oryza sativa subsp. japonica (Rice)	PF10604;	Q5Z8S0_ORYSJ
312	I6XI16	Mycobacterium tuberculosis H37Rv complete genome (Polyketide cyclase)	Mycobacterium tuberculosis (strain ATCC 25618 / H37Rv)	PF10604;	I6XI16_MYCTU
313	O53961	Mycobacterium tuberculosis H37Rv complete genome (Polyketide cyclase)	Mycobacterium tuberculosis (strain ATCC 25618 / H37Rv)	PF10604;	O53961_MYCTU
314	I6Y1P2	Mycobacterium tuberculosis H37Rv complete genome (Polyketide cyclase)	Mycobacterium tuberculosis (strain ATCC 25618 / H37Rv)	PF10604;	I6Y1P2_MYCTU
315	O53408	Mycobacterium tuberculosis H37Rv complete genome (Uncharacterized protein)	Mycobacterium tuberculosis (strain ATCC 25618 / H37Rv)	PF10604;	O53408_MYCTU
316	I6X666	Cyclase (Mycobacterium tuberculosis H37Rv complete genome)	Mycobacterium tuberculosis (strain ATCC 25618 / H37Rv)	PF10604;	I6X666_MYCTU
317	O06816	Mycobacterium tuberculosis H37Rv complete genome	Mycobacterium tuberculosis (strain ATCC 25618 / H37Rv)	PF10604;	O06816_MYCTU
318	Q7CZ16	Uncharacterized protein	Agrobacterium tumefaciens (strain C58 / ATCC 33970)	PF10604;	Q7CZ16_AGRT5
319	Q9F6D3	Cyclase	Streptomyces sp. R1128	PF10604;	Q9F6D3_9ACTO
320	Q6HG14	Uncharacterized protein	Bacillus thuringiensis subsp. konkukian (strain 97-27)	PF10604;	Q6HG14_BACHK
321	Q2Y8N9	Uncharacterized protein	Nitrosospira multiformis (strain ATCC 25196 / NCIMB 11849)	PF10604;	Q2Y8N9_NITMU
322	Q47KK8	Uncharacterized protein	Thermobifida fusca (strain YX)	PF10604;	Q47KK8_THEFY
323	A1U5H9	Uncharacterized protein	Marinobacter hydrocarbonoclasticus (strain ATCC 700491 / DSM 11845 / VT8)	PF10604;	A1U5H9_MARHV
324	Q81AY6	XoxI	Bacillus cereus (strain ATCC 14579 / DSM 31 / JCM 2152 / NBRC 15305 / NCIMB 9373 / NRRL B-3711)	PF10604;	Q81AY6_BACCR
325	Q8NN40	Putative uncharacterized protein Cgl2373	Corynebacterium glutamicum (strain ATCC 13032 / DSM 20300 / JCM 1318 / LMG 3730 / NCIMB 10025)	PF10604;	Q8NN40_CORGL
326	F5GWK5	PCTP-like protein (Fragment)	Homo sapiens (Human)		F5GWK5_HUMAN
327	F5H0V7	PCTP-like protein (Fragment)	Homo sapiens (Human)		F5H0V7_HUMAN
328	F5GY07	PCTP-like protein (Fragment)	Homo sapiens (Human)		F5GY07_HUMAN
329	F5H5A8	PCTP-like protein (Fragment)	Homo sapiens (Human)		F5H5A8_HUMAN
330	F5H3G8	PCTP-like protein (Fragment)	Homo sapiens (Human)		F5H3G8_HUMAN
331	F4K3U5	Uncharacterized protein	Arabidopsis thaliana (Mouse-ear cress)		F4K3U5_ARATH
332	Q8RWI8	Putative uncharacterized protein At5g06440 (Uncharacterized protein)	Arabidopsis thaliana (Mouse-ear cress)		Q8RWI8_ARATH
333	F4K3U7	Uncharacterized protein	Arabidopsis thaliana (Mouse-ear cress)		F4K3U7_ARATH
334	D3YW24	StAR-related lipid transfer protein 4	Mus musculus (Mouse)		D3YW24_MOUSE
335	D3YW30	StAR-related lipid transfer protein 4	Mus musculus (Mouse)		D3YW30_MOUSE
336	G3UZB9	PCTP-like protein (Fragment)	Mus musculus (Mouse)		G3UZB9_MOUSE
337	D6RDM5	START domain containing 4, sterol regulated, isoform CRA_e (StAR-related lipid transfer protein 4)	Homo sapiens (Human)		D6RDM5_HUMAN
338	J3QRM3	StAR-related lipid transfer protein 3 (Fragment)	Homo sapiens (Human)		J3QRM3_HUMAN
339	D6REN7	StAR-related lipid transfer protein 4	Homo sapiens (Human)		D6REN7_HUMAN
340	Q9S8D8	Major allergen (Fragment)	Malus domestica (Apple) (Pyrus malus)		Q9S8D8_MALDO
341	Q64YT5	Uncharacterized protein	Bacteroides fragilis (strain YCH46)		Q64YT5_BACFR
342	Q8BXP7	StAR-related lipid transfer protein 7, mitochondrial	Mus musculus (Mouse)		Q8BXP7_MOUSE
343	G3UYN6	PCTP-like protein (Fragment)	Mus musculus (Mouse)		G3UYN6_MOUSE
